# Supplementary material for: The highly dynamic nature of bacterial heteroresistance impairs its clinical detection
Source: Commun Biol. 2021 May 5;4:521. doi: 10.1038/s42003-021-02052-x (PMC8099907; doi:10.1038/s42003-021-02052-x)
Supplement: Supplementary file 2 — Supplementary Data 1 [file 42003_2021_2052_MOESM2_ESM.xlsx]

## Sheet: Fig.1 A
Fig. 1A
E. coli DA33135 TOB
Generations	Copy Number (1xMIC)	Copy Number (1/2xMIC)	Copy Number (1/4xMIC)	Copy Number (1/16xMIC)
0	1	1	1	1
0	1	1	1	1
0	-	1	1	1
10	1.5	-	-	-
10	1.6	-	-	-
20	4.7	-	-	-
20	2.1	-	-	-
40	4.7	-	-	-
40	5.7	-	-	-
80	6.3	4.6	1.1	1
80	5.6	3.4	1.2	1
80	-	3.9	1	1
160	6.3	6.2	2.6	1.2
160	6.9	4.5	2.3	1
160	-	6.8	1.7	1.3

## Sheet: Fig.1 B
Fig. 1B
S. typhimurium DA34827 TET
Generations	Copy Number (1xMIC)	Copy Number (1/2xMIC)	Copy Number (1/4xMIC)	Copy Number (1/16xMIC)
0	1	1	1	1
0	1	1	1	1
0	1	1	1	1
10	2.1	-	-	-
10	2.3	-	-	-
10	1.7	-	-	-
20	3	-	-	-
20	3	-	-	-
20	2.6	-	-	-
40	5.9	-	-	-
40	7.3	-	-	-
40	4.2	-	-	-
80	8.5	4.42	1.1	1.2
80	10.8	3.94	1.3	1
80	8.7	3.52	1.1	1.2
160	7.7	3.4	6.1	1
160	9	3.6	4.14	1
160	7.8	2.9	4.81	1.1

## Sheet: Fig.1 C
Fig. 1C
S. typhimurium DA34833 FEP
Generations	Copy Number (1xMIC)	Copy Number (1/2xMIC)	Copy Number (1/4xMIC)	Copy Number (1/16xMIC)
0	1	1	1	1
0	1	1	1	1
0	1	1	1	1
10	6.3	-	-	-
10	6.5	-	-	-
10	7.9	-	-	-
20	7.2	-	-	-
20	7.1	-	-	-
20	6.7	-	-	-
80	8.5	5.81	1.6	1.4
80	10.8	1.97	1.3	1.6
80	8.7	2.42	1.2	1.2
160	13.5	8.9	2.18	1.3
160	12.9	8.2	2.36	1
160	12.3	9.4	1.84	1.4

## Sheet: Fig.1 D
Fig. 1D
E. coli DA61218 TZP
Generations	Copy Number (1xMIC)	Copy Number (1/2xMIC)	Copy Number (1/4xMIC)	Copy Number (1/16xMIC)
0	1	1	1	1
0	1	1	1	1
0	1	1	1	1
10	4.2	-	-	-
10	5.4	-	-	-
10	4	-	-	-
20	9.2	-	-	-
20	4.7	-	-	-
20	4.5	-	-	-
40	4.8	-	-	-
40	4.1	-	-	-
40	3.8	-	-	-
80	4	1.6	1.3	1.3
80	5.6	1.8	1.8	1.8
80	4.4	1.6	1.5	1.5
160	4.6	1.6	1.6	1.6
160	4.4	1.8	1.6	1.6
160	5.4	2.3	1.5	1.5

## Sheet: Fig.2 A
Fig. 2A
E. coli DA33135 TOB
	Fraction of Mutants Resistant to:
Generations	1xMICWT	2xMICWT	4xMICWT	8xMICWT	16xMICWT
0	0.00102	0	0	0	0
10	0.097	0.002	0.000179	2.1e-05	0
20	0.32	0.084	0.007	0.001	0
40	0.52	0.24	0.112	0.004	0
80	0.542	0.19	0.105	0.004	0
160	0.736	0.584	0.14	0.007	0.001

## Sheet: Fig.2 B
Fig. 2B
S. typhimurium DA34827 TET
	Fraction of Mutants Resistant to:
Generations	1xMICWT	2xMICWT	4xMICWT	8xMICWT	16xMICWT
0	3e-05	0	0	0	0
10	0.029	0.008	0	0	0
20	0.404	0.228	0	0	0
40	0.584	0.34	0	0	0
80	0.594	0.332	0.045	0.004	0
160	0.64	0.52	0.14	0.007	0.001

## Sheet: Fig.2 C
Fig. 2C
S. typhimurium DA34833 FEP
	Fraction of Mutants Resistant to:
Generations	1xMICWT	2xMICWT	4xMICWT	8xMICWT	16xMICWT
0	0.039	6e-05	1e-05	0	0
10	0.152	0.1	0.09	0.074	0.002
20	0.3	0.214	0.14	0.096	0.007
40	0.452	0.35	0.222	0.15	0.009
80	0.8	0.712	0.64	0.4	0.01
160	1	1	1	0.888	0.023

## Sheet: Fig.2D
Fig. 2D
E. coli DA61218 TZP
	Fraction of Mutants Resistant to:
Generations	1xMICWT	2xMICWT	4xMICWT	8xMICWT	16xMICWT
0	0.00013	3e-05	0	0	0
10	0.005	0.005	0.00019	0.0001	0
20	0.034	0.009	0.001	0.00016	0
40	0.055	0.007	0.001	0.0001	0
80	0.06	0.003	0.001	0.005	0
160	0.092	0.029	0.022	0.01	0.002

## Sheet: Fig. 3 A
Fig. 3A
E. coli DA33135 TOB
		Relative Exponential Growth Rate
AB Conc (xMIC)	Copy Number	BR1	BR2	BR3
1/64	1	0.971247	0.99069	0.988334
1/16	1	1.00844	1.00832	1.01146
1/8	1	1.00008	1.0084	0.989539
1/4	1	0.982022	0.962341	0.964966
1/2	1	0.862009	0.84542	0.867953
1	1	0.640908	0.612013	0.689454
2	1	0	0	0
1/64	2.3	0.885904	0.894214	0.890932
1/16	2.3	0.923139	0.916486	0.919959
1/8	2.3	0.945706	0.932535	0.942937
1/4	2.3	0.945711	0.930103	0.952587
1/2	2.3	0.909465	0.900213	0.89929
1	2.3	0.73812	0.797595	0.739993
2	2.3	0.724759	0.684037	0.782937
4	2.3	0.633496	0.639806	0.601862
1/64	5.1	0.882816	0.87413	0.869551
1/16	5.1	0.893759	0.891566	0.878372
1/8	5.1	0.868209	0.927907	0.909169
1/4	5.1	0.907134	0.899982	0.895205
1/2	5.1	0.896185	0.865212	0.871987
1	5.1	0.861034	0.869366	0.881342
2	5.1	0.780833	0.821598	0.821245
4	5.1	0.604212	0.644736	0.60141

## Sheet: Fig. 3 B
Fig. 3B
S. typhimurium DA34827 TET
		Relative Exponential Growth Rate
AB Conc (xMIC)	Copy Number	BR1	BR2	BR3
1/64	1	1.00027	1.00341	1.00355
1/16	1	1.01276	1.0069	0.996576
1/8	1	1.0228	1.01913	1.0188
1/4	1	0.925065	0.915777	0.914565
1/2	1	0.795483	0.795514	0.796664
1	1	0.257712	0.235285	0.237924
2	1	0	0	0
1/64	3.5	0.990146	1.00472	0.991086
1/16	3.5	1.0096	0.992436	0.992809
1/8	3.5	1.00115	1.02267	1.01647
1/4	3.5	1.02024	1.00696	1.02578
1/2	3.5	0.979214	0.991319	0.972915
1	3.5	0.931068	0.888392	0.891583
2	3.5	0.589972	0.666534	0.776251
4	3.5	0	0	0
1/64	9.4	0.969769	0.975435	0.95974
1/16	9.4	0.977815	0.985683	0.989749
1/8	9.4	0.986155	1.0133	1.00275
1/4	9.4	1.01104	0.985802	1.00559
1/2	9.4	0.994992	0.990949	0.968921
1	9.4	0.954843	0.969706	0.959479
2	9.4	0.898798	0.869875	0.912405
4	9.4	0.725702	0.640003	0.744794

[truncated: 4 more sheets: Fig.4 A, Fig.4 B, Fig.4 C, Fig.4 D]
